# Supplementary material for: Genome-Wide Identification of CYP75 Gene Family in Rhododendron simsii and Functional Analysis of Its Role in Promoting Anthocyanin Biosynthesis
Source: Plants (Basel). 2026 May 12;15(10):1472. doi: 10.3390/plants15101472 (PMC13210423; doi:10.3390/plants15101472)
Supplement: Supplementary file 1 [file plants-15-01472-s001.zip]

Archive with 2 entries (2 files):
- Supplementary figure .pdf
- Supplementary Table.pdf
